# Supplementary material for: Overexpression of Lin28 Decreases the Chemosensitivity of Gastric Cancer Cells to Oxaliplatin, Paclitaxel, Doxorubicin, and Fluorouracil in Part via microRNA-107
Source: PLoS One. 2015 Dec 4;10(12):e0143716. doi: 10.1371/journal.pone.0143716 (PMC4670127; doi:10.1371/journal.pone.0143716)
Supplement: S1 Table — (XLSX) [file pone.0143716.s001.xlsx]

## Sheet: Sheet1
fig2		MKN45/Vector			MKN45/Lin28C2
		0.4	0.1	1	400	480	415
		MKN28/Vector			MKN28/Lin28C3
		17	2	1.5	2123	2600	2256
fig3		ADM											OXA											PTX											5-Fu
			MKN45			MKN45/Vector			MKN45/Lin28C2					MKN45			MKN45/Vector			MKN45/Lin28C2					MKN45			MKN45/Vector			MKN45/Lin28C2					MKN45			MKN45/Vector			MKN45/Lin28C2
		0	0.9626	0.06525	3	0.97949	0.0911	3	0.9851	0.05608	3		0	0.949	0.97	0.9583	0.953245	0.955656	0.96576	0.9889	0.9888	0.9789		0	0.949	0.95	0.9583	0.96	0.95	0.96	0.97889	0.9888	0.98789		0	0.87949	0.95	0.89583	0.896	0.95	0.96	0.897889	0.95888	0.98789
		0.4	0.8096	0.01995	3	0.8185	0.06252	3	0.8941	0.04779	3		3.1	0.77	0.72	0.73	0.78	0.76	0.74	0.8312	0.82222	0.8023		0.4	0.42645	0.4012	0.414532	0.42222	0.4643	0.374	0.73	0.78	0.76		4.7	0.542645	0.49912	0.451145	0.517422	0.496004	0.5574	0.79993	0.84234	0.7634
		0.8	0.621	0.03166	3	0.6466	0.03795	3	0.7971	0.0372	3		6.2	0.4645	0.4012	0.4532	0.42222	0.4643	0.44293	0.7734	0.7466	0.7111		0.8	0.21645	0.24012	0.2134	0.25222	0.24643	0.244293	0.57734	0.466	0.5111		19	0.452165	0.442401	0.392134	0.394252	0.4643	0.494293	0.67734	0.5466	0.6111
		1.6	0.3741	0.04112	3	0.4225	0.06485	3	0.7414	0.02228	3		12.5	0.3245	0.4012	0.3532	0.3645	0.41012	0.3532	0.645	0.67012	0.6532		1.7	0.16732	0.1412	0.19111	0.177611	0.21112	0.183034	0.401222	0.41643	0.374293		150	0.331673	0.3412	0.361911	0.317761	0.347211	0.388304	0.42222	0.4643	0.44293
		3.2	0.1296	0.01958	3	0.1408	0.02885	3	0.108	0.003284	3		25	0.3111	0.32	0.273412	0.3111	0.325	0.3412	0.575164	0.596012	0.5512		3.4	0.1232	0.071412	0.12111	0.08232	0.091412	0.12111	0.283111	0.325	0.310412		600	0.169212	0.171412	0.12111	0.18232	0.191412	0.125452	0.23111	0.2325	0.17412
													50	0.232	0.1412	0.2111	0.200611	0.21112	0.230341	0.37111	0.412	0.34212		6.8	0.05232	0.04912	0.044111	0.0520061	0.0492111	0.0623034	0.197111	0.1412	0.183421
													100	0.111232	0.0412	0.119921	0.100611	0.11112	0.0923034	0.21112	0.123034	0.137111
fig 4		ADM											OXA
			MKN28			MKN28/Vector			MKN28/Lin28C3				0	0.949231	0.970201	0.9583	0.953245	0.955656	0.96576	0.9889	0.9888	0.9789			MKN28			MKN28/Vector			MKN28/Lin28C3					MKN28			MKN28/Vector			MKN28/Lin28C3
		0	0.9626	0.976525	0.96721	0.97949	0.9411	0.978543	0.9851	0.97923	0.9942		1.6				0.7123	0.6978	0.723432	0.908312	0.938222	0.8623		0	0.949	0.95	0.9583	0.96	0.95	0.96	0.97889	0.9888	0.98789		0	0.97949	0.95	0.9583	0.96	0.95	0.96	0.97889	0.95888	0.98789
		0.1	0.74096	0.81995	0.7452	0.8185	0.76252	0.82312	0.8941	0.94779	0.9321		6.2	5.49645	0.526401	0.514532	0.594222	0.574643	0.564293	0.7734	0.7466	0.7911		0.2	0.49645	0.524612	0.514532	0.542222	0.5643	0.5374	0.77243	0.76548	0.7296		2.4	0.441543	0.469912	0.451145	0.517422	0.496004	0.465574	0.59993	0.688423	0.5634
		0.2	0.5621	0.503166	0.5342	0.56466	0.53795	0.4923	0.7971	0.8372	0.74832		12.5	0.43245	0.4012	0.37532	0.423645	0.41012	0.39532	0.645	0.67017	0.621532		0.4	0.412164	0.4012	0.372213	0.425222	0.402464	0.44293	0.757734	0.666	0.695111		9.3	0.415216	0.42424	0.392134	0.379425	0.397064	0.419429	0.553074	0.566	0.496111
		0.4	0.3977	0.4023	0.3744	0.41123	0.4003	0.428923	0.634	0.64001	0.64211		25	0.310989	0.3562	0.297341	0.309111	0.372534	0.367412	0.557516	0.539601	0.52512		0.8	0.36732	0.3412	0.351911	0.401776	0.369211	0.40183	0.594012	0.614164	0.573743		37.5	0.294178	0.314721	0.312883	0.267132	0.308412	0.281911	0.482222	0.473643	0.44293
		0.8	0.3546	0.3122	0.369	0.4022	0.37904	0.35334	0.565323	0.56392	0.61123		50	0.11232	0.1412	0.12111	0.182061	0.192111	0.152303	0.417111	0.48412	0.434212		1.7	0.232	0.271412	0.22111	0.28232	0.291412	0.241211	0.483111	0.4325	0.463104		75	0.216921	0.217141	0.26121	0.260232	0.231914	0.254521	0.3111	0.302325	0.268741
		1.6	0.2741	0.294112	0.28783	0.34225	0.306485	0.3123	0.5121	0.49023	0.45255		100	0.111232	0.0412	0.119921	0.100611	0.11112	0.0923034	0.21112	0.212303	0.183711		3.4	0.205232	0.204912	0.190441	0.21052	0.210492	0.202303	0.397111	0.351412	0.383421		300	0.1232	0.13095	0.1123	0.1743	0.1456	0.15232	0.21134	0.19023	0.179234
		3.2	0.1296	0.10958	0.14822	0.1408	0.12885	0.1323	0.3108	0.3284	0.3322
fig 6			MKN45			MKN45/Vector			MKN45/Lin28C2
		0	2.5	3	2	2.78	3	2.56	1.9	1.7	1.67
		1	10.3	11.7	9.2	11.2	13.5	9.9	6.5	5.87	7
fig 8
		MKN45/Lin28C2/si-control	66	75	60			MKN28/Lin28C3/si-control	36	40	32
		MKN45/Lin28C2/si-Lin28 48H	33	30	27			MKN28/Lin28C3/si-Lin28 48H	17.9	21	15
		MKN45/Lin28C2/si-Lin28 72H	1	2	0.5			MKN28/Lin28C3/si-Lin28 72H	1.3	1.5	1
fig 10		ADM											OXA											PTX											OXA
			MKN45/Lin28C2/si-control			MKN45/Lin28C2/si-Lin28								MKN45/Lin28C2/si-control			MKN45/Lin28C2/si-Lin28								MKN28/Lin28C3/si-control			MKN28/Lin28C3/si-Lin28								MKN28/Lin28C3/si-control			MKN28/Lin28C3/si-Lin28
		0	0.993246	0.925566	0.96576	0.9889	0.96888	0.9789					0	0.953245	0.955656	0.96576	0.9889	0.9888	0.9789					0	0.998765	0.9598	0.98699	0.97889	0.9888	0.9789					0	0.96	0.95	0.96	0.97889	0.95888	0.90789
		0.2	0.56123	0.53978	0.572343	0.408312	0.438222	0.418623					3.2	0.6123	0.5978	0.572343	0.508312	0.538222	0.48623					0.2	0.754222	0.675643	0.79374	0.56243	0.528	0.597296					6.25	0.517422	0.496004	0.522574	0.439993	0.418842	0.435634
		0.4	0.409422	0.417464	0.453643	0.37734	0.37466	0.311					6.2	0.509422	0.517464	0.536429	0.37734	0.37466	0.3911					0.4	0.604252	0.602464	0.634429	0.459401	0.431416	0.405739					12.5	0.379425	0.397064	0.409429	0.255307	0.3066	0.289611
		0.8	0.324236	0.32841	0.29532	0.2645	0.217017	0.192153					12.5	0.242365	0.284101	0.19532	0.1645	0.17017	0.192153					0.8	0.460178	0.529211	0.48303	0.38456	0.347057	0.36213					25	0.216713	0.238412	0.249111	0.182222	0.173643	0.144293
		1.6	0.183091	0.172534	0.193674	0.105575	0.096012	0.149525					25	0.130911	0.137253	0.0936741	0.105575	0.096012	0.0952512					1.7	0.388232	0.391412	0.412111	0.308311	0.325	0.31041					50	0.160232	0.159141	0.154521	0.16111	0.102325	0.128874
		3.2	0.0820611	0.0921112	0.10523	0.07111	0.08412	0.0634212					50	0.0820611	0.0692111	0.0523034	0.0417111	0.048412	0.0434212					3.4	0.31052	0.310492	0.302303	0.297111	0.251412	0.283421
fig 12
		MKN45/Lin28C2/si-control			MKN45/Lin28C2/si-Lin28
		5.95	6.23	7	11.97	14.56	14.13
		MKN28/Lin28C3/si-control			MKN28/Lin28C3/si-Lin28
		9.15	8.23	7	12.7	13.56	12.13
fig 15		PGp								Cmyc							CyclinD
		MKN45/Lin28C2/si-control			MKN45/Lin28C2/si-Lin28					MKN45/Lin28C2/si-control			MKN45/Lin28C2/si-Lin28					MKN45/Lin28C2/si-control			MKN45/Lin28C2/si-Lin28
		147	157	160	9	2	6			89	100	97	9	3	6			1.1	0.94	0.6	59	60	46
fig 16
			Lin28								107
		MKN45	52	46.75	50					MKN45	0.65	0.58	0.62
		AGS	1.5	2	2.3					AGS	1.05	1.1	0.85
		N87	6.5	4.5	5					N87	0.2	0.3	0.22
		MKN28	3	4.3	3					MKN28	0.35	0.43	0.39
		BGC823	7.6	9	6.5					BGC823	0.45	0.39	0.46
		SGC7901	19.8	24.4	17.6					SGC7901	0.38	0.4	0.39
fig 17
		MKN45/Lin28C2	0.05	0.047	0.053			MKN28/Lin28C3	0.025	0.0247	0.032			MKN45/Lin28C2	0.012	0.017	0.018			MKN45/Lin28C2/pre-mir-control	1.3	0.9	0.8			MKN28/Lin28C3/pre-mir-control	1.1	1.09	0.81
		MKN45/Vector	0.245	0.221	0.2			MKN28/Vector	0.145	0.1221	0.102			si-Lin28/48H	0.023	0.03	0.026			MKN45/Lin28C2/pre-mir-107	0.062	0.05	0.04			MKN28/Lin28C3/pre-mir-107	0.32	0.42	0.34
														si-Lin28/72H	0.037	0.032	0.03
fig 20		OXA								ADM									PTX
			MKN45/Lin28C2/pre-miR-107			MKN45/Lin28C2/pre-miR-control					MKN45/Lin28C2/pre-miR-107			MKN45/Lin28C2/pre-miR-control						MKN45/Lin28C2/pre-miR-107			MKN45/Lin28C2/pre-miR-control
		0	0.9634	0.9714	0.9824	0.9863	0.9907	0.9899		0	0.9634	0.9714	0.9824	0.9863	0.9907	0.9899			0	0.9634	0.9714	0.9824	0.9863	0.97	0.9834
		1.6	0.7935	0.8234	0.7733	0.8579	0.8402	0.8677		0.2	0.41935	0.3834	0.4533	0.579	0.5402	0.5677			0.8	0.4935	0.53834	0.533	0.579	0.57402	0.5677
		3.1	0.72979	0.7488	0.70212	0.8102	0.8045	0.8378		0.4	0.2779	0.2488	0.212	0.4381	0.42804	0.378			1.7	0.42779	0.388	0.412	0.481	0.4804	0.5378
		6.25	0.6123	0.6342	0.5837	0.6955	0.6633	0.7132		0.8	0.2302	0.2042	0.21583	0.3155	0.3304	0.32			3.4	0.372	0.34042	0.3583	0.4155	0.4304	0.4632
		12.5	0.5016	0.5543	0.4795	0.5754	0.5823	0.5769		1.6	0.16	0.1423	0.132	0.2054	0.2309	0.215769			6.8	0.26	0.2423	0.272	0.37054	0.39	0.421577
		25	0.31006	0.2978	0.30019	0.3998	0.3857	0.3902		3.2	0.07998	0.0857	0.0902	0.1123	0.13	0.1322			13.6	0.07998	0.0857	0.0902	0.3005	0.323	0.322
			MKN28/Lin28C3/pre-miR-107			MKN28/Lin28C3/pre-miR-control					MKN28/Lin28C3/pre-miR-107			MKN28/Lin28C3/pre-miR-control						MKN28/Lin28C3/pre-miR-107			MKN28/Lin28C3/pre-miR-control
		0	0.92634	0.9714	0.9824	0.9863	0.96907	0.9899		0	0.9634	0.9714	0.9824	0.9863	0.9907	0.9899			0	0.9634	0.9714	0.9824	0.9863	0.97	0.9834
		1.6	0.645879	0.58402	0.6077	0.72935	0.718234	0.73305		0.2	0.57935	0.5834	0.64533	0.6579	0.65402	0.677			0.8	0.74935	0.753834	0.8233	0.8579	0.87402	0.895677
		3.1	0.58102	0.58045	0.60378	0.71299	0.70488	0.68212		0.4	0.52779	0.5488	0.5645	0.6156	0.5804	0.5978			1.7	0.62779	0.6388	0.57412	0.781	0.7804	0.75378
		6.25	0.57955	0.56633	0.50309	0.6123	0.65342	0.60837		0.8	0.42302	0.42042	0.421583	0.5155	0.53304	0.5632			3.4	0.51372	0.534042	0.473583	0.614155	0.604	0.632
		12.5	0.4754	0.4023	0.469	0.526	0.5543	0.5795		1.6	0.16	0.19423	0.1932	0.254	0.2309	0.2769			6.8	0.36	0.3423	0.372	0.47054	0.4239	0.45769
		25	0.31006	0.2978	0.30019	0.43998	0.4857	0.43902		3.2	0.0998	0.1257	0.0902	0.19345	0.18	0.1622			13.6	0.17998	0.157	0.0902	0.23005	0.273	0.26432
fig 21		PTX
			0uM			1uM
		MKN45/Lin28C2/pre-miR-control	2	3	1.2	17.2	18.3	20.3
		MKN45/Lin28C2/pre-miR-107	3.4	2.2	1.4	22.1	25.3	26.4
fig 22		PTX
			MKN45/anti-miR-control			MKN45/anti-miR-107
		0	0.9745	0.9314	0.9824	0.98563	0.985	0.93434
		0.05	0.7935	0.753834	0.78033	0.8579	0.81574	0.915677
		0.1	0.6879	0.70388	0.75612	0.8481	0.8804	0.81378
		0.2	0.6372	0.634042	0.59983	0.74155	0.774304	0.784632
		0.4	0.426	0.423	0.472	0.537054	0.56545	0.542158
		0.8	0.37998	0.3857	0.3902	0.43005	0.4323	0.4722
fig 24		Pgp								Cmyc								Cyclin D
		MKN45/Lin28C2/pre-miR-control			MKN45/Lin28C2/pre-miR-107					MKN45/Lin28C2/si-control			MKN45/Lin28C2/si-Lin28					MKN45/Lin28C2/si-control			MKN45/Lin28C2/si-Lin28
		117	137	96	1	0.5	0.3			25	22	23	1.5	0.67	0.7			12.3	11.5	9.7	19.8	26.3	23.1
